# Supplementary material for: Genome-Wide Identification and Characterization of JAZ Protein Family in Two Petunia Progenitors
Source: Plants (Basel). 2019 Jul 3;8(7):203. doi: 10.3390/plants8070203 (PMC6681285; doi:10.3390/plants8070203)
Supplement: Supplementary file 1 [file plants-08-00203-s001.zip]

Archive with 7 entries (6 files):
- Supplementary Materials-proofreading/
- Supplementary Materials-proofreading/Figure S1.docx
- Supplementary Materials-proofreading/Figure S2.docx
- Supplementary Materials-proofreading/Figure S3.docx
- Supplementary Materials-proofreading/Figure S4.docx
- Supplementary Materials-proofreading/Table S1.docx
- Supplementary Materials-proofreading/Table S2.docx
